# Supplementary material for: An Oil-Based Adjuvant Improves Immune Responses Induced by Canine Adenovirus-Vectored Vaccine in Mice
Source: Viruses. 2023 Jul 30;15(8):1664. doi: 10.3390/v15081664 (PMC10458467; doi:10.3390/v15081664)
Supplement: Supplementary file 1 [file viruses-15-01664-s001.zip]

Archive with 1 entries (1 files):
- viruses-2498821-supplementary.pdf
